# Supplementary material for: Copper(II) hydrogenphosphate, CuHPO4
Source: Acta Crystallogr Sect E Struct Rep Online. 2009 Nov 7;65(Pt 12):i85. doi: 10.1107/S1600536809045632 (PMC2972008; doi:10.1107/S1600536809045632)
Supplement: Supplementary file 1 [file e-65-00i85-sup1.cif]

##############################################################################
###                                                                        ###
###        Electronic paper (Acta Crystallographica Section E)             ###
###                                                                        ###
##############################################################################
#                                                                            #
# This CIF contains the data in a paper accepted for publication in Acta     #
# Crystallographica Section E. It conforms to the requirements of Notes      #
# for Authors for Section E, and has been peer reviewed under the auspices   #
# of the IUCr Commission on Journals.                                        #
#                                                                            #
# Full details of the Crystallographic Information File format               #
# are given in the paper "The Crystallographic Information File (CIF):       #
# a New Standard Archive File for Crystallography" by S. R. Hall, F. H.      #
# Allen and I. D. Brown [Acta Cryst. (1991), A47, 655-685].                  #
#                                                                            #
# The current version of the core CIF dictionary is obtainable from          #
# ftp://ftp.iucr.org/pub/cif_core.dic. The current version number is 2.4.    #
#                                                                            #
# Software is freely available for graphical display of the structure(s) in  #
# this CIF.  For information consult the CIF home page http://www.iucr.org/  #
# cif/home.html                                                              #
#                                                                            #
# This file may be used for bona fide research purposes within the           #
# scientific community so long as proper attribution is given to the journal # 
# article from which it was obtained.                                        #
#                                                                            #
##############################################################################
                                             
data_I
_audit_creation_method     SHELXL-97
_chemical_name_systematic
;
Copper(II) hydrogenphosphate
;
_chemical_name_common     ?
_chemical_formula_moiety     'Cu H O4 P'
_chemical_formula_sum     'Cu H O4 P'
_chemical_formula_iupac     'Cu H P O4'
_chemical_formula_weight     159.52
_chemical_melting_point     ?
_symmetry_cell_setting     rhombohedral
_symmetry_space_group_name_H-M     'R -3'
_symmetry_space_group_name_Hall     '-P 3* '
loop_
    _symmetry_equiv_pos_as_xyz
    'x, y, z'
    'z, x, y'
    'y, z, x'
    '-x, -y, -z'
    '-z, -x, -y'
    '-y, -z, -x'
_cell_length_a     9.5145(4)
_cell_length_b     9.5145(4)
_cell_length_c     9.5145(4)
_cell_angle_alpha     114.678(2)
_cell_angle_beta     114.678(2)
_cell_angle_gamma     114.678(2)
_cell_volume     495.88(6)
_cell_formula_units_Z     6
_cell_measurement_reflns_used     3338
_cell_measurement_theta_min     3.38
_cell_measurement_theta_max     27.45
_cell_measurement_temperature     183(2)
_exptl_crystal_description     needles
_exptl_crystal_colour     green
_exptl_crystal_size_max     0.05
_exptl_crystal_size_mid     0.03
_exptl_crystal_size_min     0.03
_exptl_crystal_density_diffrn     3.205
_exptl_crystal_density_meas     ?
_exptl_crystal_density_method     'not measured'
_exptl_crystal_F_000     462
_exptl_absorpt_coefficient_mu     6.922
_exptl_absorpt_correction_type     none
_exptl_absorpt_process_details     ?
_exptl_absorpt_correction_T_min     ?
_exptl_absorpt_correction_T_max     ?
_exptl_special_details
;
;
_diffrn_ambient_temperature     183(2)
_diffrn_radiation_type     MoK\a
_diffrn_radiation_wavelength     0.71073
_diffrn_radiation_source     'fine-focus sealed tube'
_diffrn_radiation_monochromator     graphite
_diffrn_measurement_device_type     'Bruker--Nonius KappaCCD'
_diffrn_measurement_method     '\f and \w'
_diffrn_detector_area_resol_mean     ?
_diffrn_reflns_number     3338
_diffrn_reflns_av_R_equivalents     0.0446
_diffrn_reflns_av_sigmaI/netI     0.0347
_diffrn_reflns_theta_min     3.38
_diffrn_reflns_theta_max     27.45
_diffrn_reflns_theta_full     27.45
_diffrn_measured_fraction_theta_max     0.997
_diffrn_measured_fraction_theta_full     0.997
_diffrn_reflns_limit_h_min     -11
_diffrn_reflns_limit_h_max     12
_diffrn_reflns_limit_k_min     -12
_diffrn_reflns_limit_k_max     12
_diffrn_reflns_limit_l_min     -12
_diffrn_reflns_limit_l_max     12
_diffrn_standards_number     ?
_diffrn_standards_interval_count     ?
_diffrn_standards_interval_time     ?
_diffrn_standards_decay_%     ?
_refine_special_details
;
Refinement of <i>F</i>^2^ against ALL reflections. The weighted <i>R</i>-factor
<i>wR</i> and goodness of fit <i>S</i> are based on <i>F</i>^2^, conventional
<i>R</i>-factors <i>R</i> are based on <i>F</i>, with <i>F</i> set to zero for
negative <i>F</i>^2^. The threshold expression of <i>F</i>^2^ >
\s(<i>F</i>^2^) is used only for calculating <i>R</i>-factors(gt) <i>etc</i>.
and is not relevant to the choice of reflections for refinement.
<i>R</i>-factors based on <i>F</i>^2^ are statistically about twice as large
as those based on <i>F</i>, and <i>R</i>- factors based on ALL data will be
even larger.
;
_reflns_number_total     755
_reflns_number_gt     654
_reflns_threshold_expression     I>2\s(I)
_refine_ls_structure_factor_coef     Fsqd
_refine_ls_matrix_type     full
_refine_ls_R_factor_all     0.0331
_refine_ls_R_factor_gt     0.0259
_refine_ls_wR_factor_gt     0.0636
_refine_ls_wR_factor_ref     0.0664
_refine_ls_goodness_of_fit_ref     1.024
_refine_ls_restrained_S_all     1.024
_refine_ls_number_reflns     755
_refine_ls_number_parameters     60
_refine_ls_number_restraints     0
_refine_ls_hydrogen_treatment     refall
_refine_ls_weighting_scheme     calc
_refine_ls_weighting_details
          'calc w=1/[\s^2^(Fo^2^)+(0.0403P)^2^+0.166P] where P=(Fo^2^+2Fc^2^)/3'
_atom_sites_solution_hydrogens     geom
_atom_sites_solution_primary     direct
_atom_sites_solution_secondary     difmap
_refine_ls_shift/su_max     0.000
_refine_ls_shift/su_mean     0.000
_refine_diff_density_max     0.624
_refine_diff_density_min     -0.661
_refine_ls_extinction_method     'SHELXL97 (Sheldrick, 2008)'
_refine_ls_extinction_coef     0.014(2)
_refine_ls_extinction_expression
                                  'Fc^*^=kFc[1+0.001xFc^2^\l^3^/sin(2\q)]^-1/4^'
loop_
    _atom_type_symbol
    _atom_type_description
    _atom_type_scat_dispersion_real
    _atom_type_scat_dispersion_imag
    _atom_type_scat_source
    'O' 'O' 0.0106 0.0060
                         'International Tables Vol C Tables 4.2.6.8 and 6.1.1.4'
    'H' 'H' 0.0000 0.0000
                         'International Tables Vol C Tables 4.2.6.8 and 6.1.1.4'
    'P' 'P' 0.1023 0.0942
                         'International Tables Vol C Tables 4.2.6.8 and 6.1.1.4'
    'Cu' 'Cu' 0.3201 1.2651
                         'International Tables Vol C Tables 4.2.6.8 and 6.1.1.4'
_computing_data_collection     'COLLECT (Nonius, 1998)'
_computing_cell_refinement     'DENZO (Otwinowski & Minor 1997)'
_computing_data_reduction     'DENZO (Otwinowski & Minor 1997)'
_computing_structure_solution     'SHELXS97 (Sheldrick, 2008)'
_computing_structure_refinement     'SHELXL97 (Sheldrick, 2008)'
_computing_molecular_graphics     'DIAMOND (Brandenburg, 2006)'
_computing_publication_material     'SHELXL97 (Sheldrick, 2008)'
loop_
    _atom_site_type_symbol
    _atom_site_label
    _atom_site_fract_x
    _atom_site_fract_y
    _atom_site_fract_z
    _atom_site_U_iso_or_equiv
    _atom_site_adp_type
    _atom_site_calc_flag
    _atom_site_refinement_flags
    _atom_site_occupancy
    _atom_site_disorder_assembly
    _atom_site_disorder_group
    Cu Cu1 0.91592(6) 0.43161(6) 0.19005(6) 0.00678(18) Uani d . 1 . .
    P P1 1.31526(12) 0.74973(12) 0.68353(13) 0.0059(2) Uani d . 1 . .
    O O1 1.1314(4) 0.5149(4) 0.4494(3) 0.0083(5) Uani d . 1 . .
    O O2 1.5471(4) 0.8561(4) 0.7726(4) 0.0106(5) Uani d . 1 . .
    O O3 1.3326(3) 0.7437(3) 0.8490(3) 0.0077(5) Uani d . 1 . .
    O O4 1.2753(4) 0.8882(3) 0.6838(3) 0.0087(5) Uani d . 1 . .
    H H2 1.555(8) 0.866(8) 0.689(8) 0.040(14) Uiso d . 1 . .
loop_
    _atom_site_aniso_label
    _atom_site_aniso_U_11
    _atom_site_aniso_U_22
    _atom_site_aniso_U_33
    _atom_site_aniso_U_12
    _atom_site_aniso_U_13
    _atom_site_aniso_U_23
    Cu1 0.0063(2) 0.0080(3) 0.0069(2) 0.0048(2) 0.0048(2) 0.0059(2)
    P1 0.0063(4) 0.0066(4) 0.0068(4) 0.0049(3) 0.0050(3) 0.0054(3)
    O1 0.0084(11) 0.0069(11) 0.0079(11) 0.0053(10) 0.0055(10) 0.0050(10)
    O2 0.0096(11) 0.0151(12) 0.0120(11) 0.0095(10) 0.0086(10) 0.0106(10)
    O3 0.0079(10) 0.0090(11) 0.0074(10) 0.0056(9) 0.0060(9) 0.0063(9)
    O4 0.0109(11) 0.0085(10) 0.0070(10) 0.0076(9) 0.0059(9) 0.0058(9)
_geom_special_details
;
All e.s.d.'s (except the e.s.d. in the dihedral angle between two l.s. planes)
are estimated using the full covariance matrix. The cell e.s.d.'s are taken
into account individually in the estimation of e.s.d.'s in distances, angles
and torsion angles; correlations between e.s.d.'s in cell parameters are only
used when they are defined by crystal symmetry. An approximate (isotropic)
treatment of cell e.s.d.'s is used for estimating e.s.d.'s involving l.s.
planes.
;
loop_
    _geom_bond_atom_site_label_1
    _geom_bond_atom_site_label_2
    _geom_bond_site_symmetry_2
    _geom_bond_distance
    _geom_bond_publ_flag
    Cu1 O1 . 1.925(2) y
    Cu1 O4 2_544 1.932(2) y
    Cu1 O3 5_776 1.971(2) y
    Cu1 O3 4_766 1.992(2) y
    Cu1 O4 3_554 2.360(2) y
    P1 O4 . 1.515(2) y
    P1 O1 . 1.530(2) y
    P1 O3 . 1.541(2) y
    P1 O2 . 1.571(2) y
    O2 H2 . 0.87(5) ?
    O3 Cu1 6_767 1.971(2) ?
    O3 Cu1 4_766 1.992(2) ?
    O4 Cu1 3_665 1.932(2) ?
    O4 Cu1 2_655 2.360(2) ?
loop_
    _geom_angle_atom_site_label_1
    _geom_angle_atom_site_label_2
    _geom_angle_atom_site_label_3
    _geom_angle_site_symmetry_1
    _geom_angle_site_symmetry_3
    _geom_angle
    _geom_angle_publ_flag
    O1 Cu1 O4 . 2_544 163.91(9) ?
    O1 Cu1 O3 . 5_776 91.59(9) ?
    O4 Cu1 O3 2_544 5_776 94.28(9) ?
    O1 Cu1 O3 . 4_766 94.20(9) ?
    O4 Cu1 O3 2_544 4_766 84.72(9) ?
    O3 Cu1 O3 5_776 4_766 162.12(8) ?
    O1 Cu1 O4 . 3_554 112.90(9) ?
    O4 Cu1 O4 2_544 3_554 83.13(4) ?
    O3 Cu1 O4 5_776 3_554 74.64(8) ?
    O3 Cu1 O4 4_766 3_554 87.53(8) ?
    O4 P1 O1 . . 110.21(12) ?
    O4 P1 O3 . . 111.35(12) ?
    O1 P1 O3 . . 110.78(12) ?
    O4 P1 O2 . . 111.98(13) ?
    O1 P1 O2 . . 109.68(13) ?
    O3 P1 O2 . . 102.64(12) ?
    P1 O1 Cu1 . . 123.24(13) ?
    P1 O2 H2 . . 110(3) ?
    P1 O3 Cu1 . 6_767 128.15(13) ?
    P1 O3 Cu1 . 4_766 126.96(13) ?
    Cu1 O3 Cu1 6_767 4_766 101.63(10) ?
    P1 O4 Cu1 . 3_665 132.92(13) ?
    P1 O4 Cu1 . 2_655 125.51(12) ?
    Cu1 O4 Cu1 3_665 2_655 90.84(8) ?
loop_
    _geom_hbond_atom_site_label_D
    _geom_hbond_atom_site_label_H
    _geom_hbond_atom_site_label_A
    _geom_hbond_site_symmetry_A
    _geom_hbond_distance_DH
    _geom_hbond_distance_HA
    _geom_hbond_distance_DA
    _geom_hbond_angle_DHA
    O2 H2 O1 5_776 0.87(5) 1.93(5) 2.800(3) 176(5)
data_global
_journal_date_recd_electronic     2009-09-02
_journal_date_accepted     2009-10-30
_journal_name_full     'Acta Crystallographica, Section E'
_journal_year     2009
_journal_volume     65
_journal_issue     12
_journal_page_first     i85
_journal_page_last     i85
_journal_paper_category     QI
_journal_coeditor_code     FI2089
_publ_contact_author
;
        D\"orte Stachel
      Otto-Schott-Institut
      Friedrich-Schiller-Universit\"at Jena
      Frauenhoferstr. 6
      07745 Jena
      Germany
;
_publ_contact_author_email     doerte.stachel@uni-jena.de
_publ_contact_author_fax     '03641 948 502'
_publ_contact_author_phone     '03641 948 510'
_publ_section_title
;
Copper(II) hydrogenphosphate, CuHPO~4~, at 183 K
;
loop_
    _publ_author_name
    _publ_author_footnote
    _publ_author_address
    'G\"unther, Christiane' .
;     Otto-Schott-Institut
      Friedrich-Schiller-Universit\"at Jena
      Frauenhoferstrasse 6
      07745 Jena
      Germany
;
    'G\"orls, Helmar' .
;
Institute of Inorganic and Analytical Chemistry
Friedrich-Schiller-Universit\"at Jena
August-Bebel-Strasse 2
D-07743 Jena
Germany
;
    'Stachel, D\"orte' .
;     Otto-Schott-Institut
      Friedrich-Schiller-Universit\"at Jena
      Frauenhoferstrasse 6
      07745 Jena
      Germany
;
