# Supplementary material for: Copper(II) hydrogenphosphate, CuHPO4
Source: Acta Crystallogr Sect E Struct Rep Online. 2009 Nov 7;65(Pt 12):i85. doi: 10.1107/S1600536809045632 (PMC2972008; doi:10.1107/S1600536809045632)
Supplement: Supplementary file 2 [file e-65-00i85-Isup2.hkl]

# 
# h,k,l, Fc-squared, Fo-squared, sigma(Fo-squared) and status flag 
# 
data_I
_shelx_title ' r3 in R-3' 
_shelx_refln_list_code          4 
_shelx_F_calc_maximum      189.43 
_exptl_crystal_F_000       462.00 
_reflns_d_resolution_high  0.7708 
 
loop_ 
 _symmetry_equiv_pos_as_xyz 
 'x, y, z' 
 'z, x, y' 
 'y, z, x' 
 '-x, -y, -z' 
 '-z, -x, -y' 
 '-y, -z, -x' 
 
_cell_length_a     9.5145 
_cell_length_b     9.5145 
_cell_length_c     9.5145 
_cell_angle_alpha 114.678 
_cell_angle_beta  114.678 
_cell_angle_gamma 114.678 
 
_shelx_F_squared_multiplier     1.000 
 
loop_ 
 _refln_index_h 
 _refln_index_k 
 _refln_index_l 
 _refln_F_squared_calc 
 _refln_F_squared_meas 
 _refln_F_squared_sigma 
 _refln_observed_status 
   0   0   1      545.33      530.07     13.95 o 
  -1   1   1      176.06      190.32      7.26 o 
   0   1   1      497.35      479.67     11.03 o 
   1   1   1     2144.62     1707.60     48.82 o 
  -2  -1   2      205.53      248.91      6.20 o 
  -1  -1   2      847.59      848.57     19.05 o 
   0  -1   2     8136.87     7937.29    111.52 o 
   1  -1   2    17437.18    16686.52    205.52 o 
  -2   0   2      313.67      280.33     11.38 o 
  -1   0   2     1489.34     1406.55     20.93 o 
   0   0   2     3072.98     3083.36     41.86 o 
   1   0   2       50.31       74.04      7.61 o 
  -2   1   2       68.05       65.04      5.37 o 
  -1   1   2      297.84      245.37      6.21 o 
   0   1   2     4922.00     4560.56     63.44 o 
   1   1   2      650.77      716.91     19.06 o 
  -2   2   2     9683.07     9448.16    116.39 o 
  -1   2   2     5379.44     5210.43     80.14 o 
   0   2   2     2791.09     2895.76     56.06 o 
   1   2   2     1153.71     1180.88     28.04 o 
   2   2   2     1295.43     1317.92     61.34 o 
  -3  -2   3    17156.64    17530.51    254.91 o 
  -2  -2   3     1771.66     1656.23     30.28 o 
  -1  -2   3     8014.71     7808.03    106.29 o 
   0  -2   3    35882.36    35512.76   1104.08 o 
   1  -2   3     2473.60     2518.09     36.49 o 
   2  -2   3      407.64      389.42     11.79 o 
  -3  -1   3      719.25      815.87     16.77 o 
  -2  -1   3     1571.34     1623.82     25.79 o 
  -1  -1   3     5896.12     5609.19    115.37 o 
   0  -1   3       13.17       27.66      4.84 o 
   1  -1   3     5300.74     5385.31     73.22 o 
   2  -1   3       27.92       42.72      6.24 o 
  -3   0   3       31.27       35.15      3.86 o 
  -2   0   3     2982.25     2714.91     41.40 o 
  -1   0   3      444.82      555.32     20.38 o 
   0   0   3     2135.68     2212.78     31.58 o 
   1   0   3     3406.62     3377.46     51.41 o 
   2   0   3    13609.27    13732.09    183.82 o 
  -3   1   3     6296.44     6235.00     78.86 o 
  -2   1   3     6787.13     6326.17    106.38 o 
  -1   1   3      449.61      413.64     11.41 o 
   0   1   3     4960.75     5005.13     78.90 o 
   1   1   3     1047.26     1102.02     26.53 o 
   2   1   3       33.30       27.64     10.12 o 
  -3   2   3     1956.16     1968.26     33.45 o 
  -2   2   3      394.75      374.78     12.41 o 
  -1   2   3     1163.97     1206.52     23.97 o 
   0   2   3      494.11      486.13     18.68 o 
   1   2   3     2209.92     2193.07     43.57 o 
   2   2   3       11.03       19.63     16.17 o 
  -3   3   3      183.14      173.00     10.79 o 
  -2   3   3      290.92      269.67     11.35 o 
  -1   3   3     3430.16     3530.65     61.39 o 
   0   3   3     3132.16     3185.52     59.82 o 
   1   3   3      382.35      404.51     22.85 o 
   2   3   3      301.38      279.44     33.37 o 
  -4  -3   4        2.01        3.93      6.61 o 
  -3  -3   4     1736.65     1832.77     43.84 o 
  -2  -3   4     5841.92     6050.81    121.27 o 
  -1  -3   4       30.58       21.27      9.53 o 
   0  -3   4     5393.56     5287.37     77.72 o 
   1  -3   4     2824.27     2901.29     42.04 o 
   2  -3   4      728.87      746.53     16.64 o 
   3  -3   4     2713.28     2663.53     47.32 o 
  -4  -2   4      432.63      465.44     11.10 o 
  -3  -2   4     3440.83     3544.22     50.38 o 
  -2  -2   4     3581.99     3663.85     64.08 o 
  -1  -2   4     3603.30     3189.81     49.41 o 
   0  -2   4     3604.45     3632.59     65.84 o 
   1  -2   4     1374.15     1348.80     26.00 o 
   2  -2   4       85.34       87.71      9.04 o 
   3  -2   4     2115.79     2186.83     39.84 o 
  -4  -1   4     1273.69     1288.02     25.42 o 
  -3  -1   4      790.33      798.32     24.67 o 
  -2  -1   4     4348.13     3589.74     52.89 o 
  -1  -1   4     3156.79     3327.69     49.87 o 
   0  -1   4     3417.98     3531.94     62.31 o 
   1  -1   4     1106.17     1095.74     25.47 o 
   2  -1   4      376.72      405.84     17.50 o 
   3  -1   4      548.01      551.68     20.18 o 
  -4   0   4     4994.00     4668.54     77.90 o 
  -3   0   4     2572.03     2297.59     36.93 o 
  -2   0   4      878.83      827.43     16.22 o 
  -1   0   4     4164.19     4264.15     62.20 o 
   0   0   4       74.16       70.53      6.98 o 
   1   0   4     7534.14     7801.88    114.53 o 
   2   0   4      429.35      429.66     17.99 o 
   3   0   4      727.59      714.78     29.28 o 
  -4   1   4     1281.20     1358.21     24.49 o 
  -3   1   4     2401.28     2350.59     33.40 o 
  -2   1   4      501.21      503.55     12.61 o 
  -1   1   4     5654.69     5662.11     89.24 o 
   0   1   4      844.49      819.95     24.25 o 
   1   1   4      641.85      675.63     23.05 o 
   2   1   4     1436.22     1487.73     53.32 o 
   3   1   4       62.66       54.78     23.11 o 
  -4   2   4      259.35      230.41     12.44 o 
  -3   2   4     4729.05     4687.68     90.90 o 
  -2   2   4     1177.73     1110.99     24.27 o 
  -1   2   4      407.54      433.89     17.34 o 
   0   2   4     1724.19     1771.48     38.74 o 
   1   2   4     4733.28     5196.37     98.87 o 
   2   2   4     1077.46     1071.23     57.36 o 
  -4   3   4     6309.85     6352.62     97.65 o 
  -3   3   4     5868.00     6060.50     80.58 o 
  -2   3   4       47.18       60.64      9.32 o 
  -1   3   4       78.41       87.26     10.29 o 
   0   3   4      173.85      176.74     24.48 o 
   1   3   4        4.78       14.51     27.58 o 
  -4   4   4      481.18      502.42     15.36 o 
  -3   4   4      344.92      352.37     22.87 o 
  -2   4   4      248.94      228.58     15.82 o 
  -1   4   4       86.01       56.30     13.04 o 
   0   4   4     2836.77     2713.63    192.89 o 
  -5  -4   5     1557.31     1573.18     51.69 o 
  -4  -4   5      569.65      539.61     22.20 o 
  -3  -4   5     3016.77     3064.48     66.03 o 
  -2  -4   5     2982.25     2998.32     78.09 o 
  -1  -4   5     1840.92     1881.91     34.91 o 
   0  -4   5     1469.94     1509.30     29.79 o 
   1  -4   5        5.10        8.12      6.11 o 
   2  -4   5     2153.70     2163.48     42.32 o 
   3  -4   5     2305.00     2393.56     43.17 o 
   4  -4   5      147.36      133.22     13.87 o 
  -5  -3   5       46.51       44.26     13.86 o 
  -4  -3   5      567.31      582.48     22.68 o 
  -3  -3   5     3254.27     3178.99     97.87 o 
  -2  -3   5     3077.82     2934.75     67.88 o 
  -1  -3   5      644.15      664.16     25.40 o 
   0  -3   5      955.07      927.51     22.69 o 
   1  -3   5    16793.37    16958.35    209.22 o 
   2  -3   5      850.95      906.76     24.93 o 
   3  -3   5      745.03      733.67     37.85 o 
   4  -3   5      777.23      720.05     25.47 o 
  -5  -2   5     3592.35     3727.02     61.52 o 
  -4  -2   5    18718.97    18806.45    263.49 o 
  -3  -2   5     4119.57     4126.93     86.17 o 
  -2  -2   5       39.47       54.17      6.64 o 
  -1  -2   5       17.63       40.23      8.53 o 
   0  -2   5     7633.50     7800.92    114.19 o 
   1  -2   5      305.98      332.64     14.41 o 
   2  -2   5       99.42       88.30     11.79 o 
   3  -2   5       14.02       -3.94     12.83 o 
   4  -2   5     2146.74     2216.98     69.29 o 
  -5  -1   5     8294.99     8178.54    111.79 o 
  -4  -1   5     1807.80     1721.62     29.47 o 
  -3  -1   5      794.08      831.50     18.71 o 
  -2  -1   5        3.42       10.36      5.28 o 
  -1  -1   5     2063.25     2035.60     34.29 o 
   0  -1   5     5597.16     5783.30     81.53 o 
   1  -1   5      750.58      769.89     27.39 o 
   2  -1   5     1580.97     1643.92     54.08 o 
   3  -1   5      201.87      200.83     21.01 o 
   4  -1   5     3828.22     3903.15    129.74 o 
  -5   0   5     1428.61     1397.18     26.31 o 
  -4   0   5      324.83      271.98     10.52 o 
  -3   0   5     2810.58     2695.82     42.91 o 
  -2   0   5     2371.41     2487.18     87.15 o 
  -1   0   5    20137.52    20332.32    362.90 o 
   0   0   5      820.09      841.01     26.09 o 
   1   0   5        4.99       10.54      9.24 o 
   2   0   5       65.73       59.61     18.20 o 
   3   0   5       15.35       13.42     23.35 o 
  -5   1   5      516.92      515.54     17.07 o 
  -4   1   5      342.15      346.75      9.65 o 
  -3   1   5     7542.01     7579.61    123.28 o 
  -2   1   5     1622.79     1729.99     34.49 o 
  -1   1   5      948.52      945.31     26.65 o 
   0   1   5      814.71      800.88     27.66 o 
   1   1   5       37.11       36.06     13.51 o 
   2   1   5      490.04      484.78     36.75 o 
  -5   2   5     3739.66     3665.16     66.29 o 
  -4   2   5      659.43      669.47     21.55 o 
  -3   2   5      122.89      130.91      7.89 o 
  -2   2   5      899.23      874.59     31.58 o 
  -1   2   5      152.19      139.96     15.13 o 
   0   2   5     3045.75     3170.22     86.66 o 
   1   2   5        2.19      -22.58     22.58 o 
  -5   3   5     4260.47     4468.73     88.65 o 
  -4   3   5      892.91      932.84     22.31 o 
  -3   3   5     3403.89     3474.56     63.25 o 
  -2   3   5     1403.89     1474.77     39.74 o 
  -1   3   5      207.59      193.41     19.65 o 
   0   3   5      362.18      382.11     32.42 o 
  -5   4   5      406.27      402.36     25.07 o 
  -4   4   5      733.45      726.73     48.80 o 
  -3   4   5     2873.65     2945.05     67.86 o 
  -2   4   5     1105.46     1065.55     46.08 o 
  -1   4   5       34.96       -9.22     25.21 o 
  -5   5   5     1386.10     1438.01     63.69 o 
  -4   5   5     1057.72     1037.97     35.57 o 
  -3   5   5       28.81        9.55     29.73 o 
  -2   5   5     1378.78     1432.45    130.59 o 
  -6  -5   6      324.58      305.94     48.72 o 
  -5  -5   6     1210.37     1193.01     45.54 o 
  -4  -5   6       62.13       88.70     17.20 o 
  -3  -5   6      296.96      320.81     14.60 o 
  -2  -5   6      821.57      831.93     17.16 o 
  -1  -5   6    11770.43    12033.60    173.73 o 
   0  -5   6       14.82       18.05      6.61 o 
   1  -5   6     4072.01     4004.40     71.57 o 
   2  -5   6      235.76      219.48     11.71 o 
   3  -5   6       27.50       43.78     11.87 o 
   4  -5   6     2675.88     2661.17     79.61 o 
   5  -5   6       22.08       91.03     44.02 o 
  -6  -4   6     5146.56     5230.49    134.86 o 
  -5  -4   6       12.08        6.98     15.46 o 
  -4  -4   6     2506.16     2584.48     58.04 o 
  -3  -4   6     4174.63     4078.74     77.17 o 
  -2  -4   6     3187.62     3224.33     50.28 o 
  -1  -4   6     7367.43     7434.83    140.10 o 
   0  -4   6      823.45      874.75     20.70 o 
   1  -4   6     2258.41     2263.71     39.32 o 
   2  -4   6     1964.29     2013.16     45.39 o 
   3  -4   6      236.76      264.14     15.72 o 
   4  -4   6      129.81      114.51     15.68 o 
   5  -4   6     1592.84     1497.08    108.70 o 
  -6  -3   6     1582.64     1611.85     39.31 o 
  -5  -3   6     1912.07     1967.22     56.56 o 
  -4  -3   6     1872.01     1897.16     41.43 o 
  -3  -3   6      264.41      263.12     15.98 o 
  -2  -3   6     5636.47     5920.60     97.19 o 
  -1  -3   6      174.25      181.04     13.58 o 
   0  -3   6     2206.50     2221.98     47.66 o 
   1  -3   6      126.95      126.59     18.78 o 
   2  -3   6      106.52       85.90     12.67 o 
   3  -3   6      827.50      803.43     37.64 o 
   4  -3   6     2386.50     2473.75    139.35 o 
  -6  -2   6     1524.32     1562.20     34.02 o 
  -5  -2   6     1042.43     1002.59     38.10 o 
  -4  -2   6      321.81      284.91     10.14 o 
  -3  -2   6     1275.43     1323.01     39.05 o 
  -2  -2   6     1158.40      993.65     23.71 o 
  -1  -2   6     5226.69     5209.57    100.65 o 
   0  -2   6      101.56       95.45     10.07 o 
   1  -2   6       18.14        8.23     10.23 o 
   2  -2   6     6385.46     6659.56    116.27 o 
   3  -2   6      120.63      121.46     24.68 o 
  -6  -1   6     2391.05     2392.44     42.36 o 
  -5  -1   6      247.44      237.59     10.48 o 
  -4  -1   6     1276.93     1269.24     25.52 o 
  -3  -1   6    13421.60    13246.44    173.58 o 
  -2  -1   6      317.70      318.04     12.26 o 
  -1  -1   6       41.40       31.55      8.40 o 
   0  -1   6      359.44      384.02     17.08 o 
   1  -1   6       13.97        7.43     12.83 o 
   2  -1   6       64.32       19.26     24.73 o 
   3  -1   6     1879.51     1900.47    129.26 o 
  -6   0   6     4082.16     4177.38     71.93 o 
  -5   0   6     1781.10     1775.24     37.07 o 
  -4   0   6     1034.42     1057.99     22.56 o 
  -3   0   6      472.45      474.23     16.28 o 
  -2   0   6     3989.18     4100.83     72.96 o 
  -1   0   6       89.34       96.68     13.75 o 
   0   0   6      320.07      349.52     31.52 o 
   1   0   6      788.94      821.78     41.03 o 
   2   0   6      569.82      642.34     58.82 o 
  -6   1   6     3034.71     2973.54     69.44 o 
  -5   1   6     1130.68     1082.11     31.64 o 
  -4   1   6     1060.26     1049.10     21.44 o 
  -3   1   6      265.81      259.76     21.95 o 
  -2   1   6      706.49      708.35     34.72 o 
  -1   1   6       80.38       92.46     13.37 o 
   0   1   6     1874.18     1875.79    113.73 o 
   1   1   6      548.81      504.48     48.36 o 
  -6   2   6     1192.25     1288.36     42.66 o 
  -5   2   6     4402.68     4560.76     79.18 o 
  -4   2   6     1577.91     1569.68     48.04 o 
  -3   2   6       51.64       46.45      9.50 o 
  -2   2   6     3409.72     3462.58     80.45 o 
  -1   2   6      277.91      227.61     23.52 o 
   0   2   6      258.01      182.08     42.42 o 
  -6   3   6      372.78      382.40     25.30 o 
  -5   3   6      567.54      596.76     28.76 o 
  -4   3   6       64.96       75.30     10.51 o 
  -3   3   6      265.23      279.04     18.27 o 
  -2   3   6      439.57      375.03     31.23 o 
  -1   3   6       29.48       34.70     30.54 o 
  -6   4   6      101.29       73.63     20.43 o 
  -5   4   6        6.18      -19.71     19.71 o 
  -4   4   6     1109.23     1137.14     49.00 o 
  -3   4   6      698.83      675.31     53.80 o 
  -6   5   6     5946.98     6196.22    208.10 o 
  -5   5   6      582.16      604.16     55.34 o 
  -4   5   6     2390.10     2389.59    233.80 o 
  -6   6   6      310.44      272.89     62.43 o 
  -6  -6   7     1022.69     1043.25     74.87 o 
  -5  -6   7       39.34       38.68     28.93 o 
  -4  -6   7      428.92      434.27     32.21 o 
  -3  -6   7     2690.81     2845.11     76.92 o 
  -2  -6   7      817.29      832.77     21.49 o 
  -1  -6   7      421.71      435.30     25.25 o 
   0  -6   7     1543.07     1554.26     33.52 o 
   1  -6   7       61.85       63.02      8.90 o 
   2  -6   7      496.71      495.33     19.93 o 
   3  -6   7     2820.51     2894.88     88.65 o 
   4  -6   7      126.77      121.87     31.91 o 
   5  -6   7      483.65      384.77     56.68 o 
  -7  -5   7      106.25      134.17     44.38 o 
  -6  -5   7      240.91      184.81     33.65 o 
  -5  -5   7     3878.73     4002.89    143.35 o 
  -4  -5   7       10.59        8.58     16.86 o 
  -3  -5   7        4.73        7.21      5.58 o 
  -2  -5   7     1816.95     1788.10     45.87 o 
  -1  -5   7     2076.52     2095.76     60.83 o 
   0  -5   7      963.29      919.40     24.12 o 
   1  -5   7      310.00      297.73     12.12 o 
   2  -5   7     1196.79     1268.73     38.12 o 
   3  -5   7     4779.78     5020.08     99.08 o 
   4  -5   7      140.94      163.44     45.60 o 
  -7  -4   7      165.02      128.44     41.45 o 
  -6  -4   7     6568.38     6762.00    180.36 o 
  -5  -4   7     1817.63     1854.35     51.30 o 
  -4  -4   7       62.95       53.37     10.95 o 
  -3  -4   7      206.89      226.01     11.37 o 
  -2  -4   7     4080.15     4142.30     76.54 o 
  -1  -4   7       71.74       63.68      9.55 o 
   0  -4   7      336.37      352.32     15.72 o 
   1  -4   7     1939.04     1828.49     70.43 o 
   2  -4   7     3873.03     4017.57     76.22 o 
   3  -4   7     1033.24     1011.45     38.55 o 
   4  -4   7        4.97        6.83    154.06 o 
  -7  -3   7       39.44       58.18     20.25 o 
  -6  -3   7     2051.87     2012.85     56.47 o 
  -5  -3   7      170.35      175.87     13.73 o 
  -4  -3   7     1923.98     1998.17     45.68 o 
  -3  -3   7     1537.97     1545.88     33.32 o 
  -2  -3   7     6733.39     6550.07     97.27 o 
  -1  -3   7        2.69        7.03      8.50 o 
   0  -3   7      484.26      482.16     25.46 o 
   1  -3   7      819.97      792.18     26.80 o 
   2  -3   7       19.66       -0.69     18.01 o 
   3  -3   7       21.68       23.00     63.03 o 
  -7  -2   7     5212.59     5540.91    118.54 o 
  -6  -2   7      335.52      341.98     19.50 o 
  -5  -2   7     5882.19     5947.82     82.68 o 
  -4  -2   7      429.06      457.32     18.04 o 
  -3  -2   7     4976.40     4827.34     82.25 o 
  -2  -2   7      292.59      267.28     14.81 o 
  -1  -2   7      734.82      755.57     35.02 o 
   0  -2   7        7.58       -3.82      9.87 o 
   1  -2   7     8162.10     8701.91    170.59 o 
   2  -2   7      133.19       88.18     26.00 o 
  -7  -1   7      547.96      524.53     19.27 o 
  -6  -1   7     1226.35     1303.39     32.15 o 
  -5  -1   7        7.76        7.20      9.28 o 
  -4  -1   7     5535.12     5498.43     84.86 o 
  -3  -1   7     2643.50     2652.98     47.81 o 
  -2  -1   7     1033.94     1016.73     27.52 o 
  -1  -1   7     3972.62     3970.26     88.32 o 
   0  -1   7     2013.05     2145.06     59.92 o 
   1  -1   7      202.48      170.04     23.11 o 
  -7   0   7     1161.32     1160.29     33.41 o 
  -6   0   7     7117.12     7380.75    159.41 o 
  -5   0   7        3.97       16.47      7.33 o 
  -4   0   7     4571.28     4650.14     83.71 o 
  -3   0   7        7.47       20.81      9.02 o 
  -2   0   7     2361.93     2484.01     60.22 o 
  -1   0   7      458.65      428.85     31.89 o 
   0   0   7       61.95       72.96     20.22 o 
   1   0   7     2554.20     2451.36     99.14 o 
  -7   1   7     8339.49     8299.27    152.45 o 
  -6   1   7       28.96       33.02      9.90 o 
  -5   1   7     1601.95     1625.69     31.85 o 
  -4   1   7     5937.39     6041.74    127.48 o 
  -3   1   7      483.24      464.62     23.84 o 
  -2   1   7      313.76      286.30     20.86 o 
  -1   1   7      692.59      720.71     60.20 o 
   0   1   7      584.94      579.14     57.25 o 
  -7   2   7       44.80       21.63     15.02 o 
  -6   2   7       55.04       40.97     15.63 o 
  -5   2   7     1082.76     1136.08     40.89 o 
  -4   2   7     1780.01     1854.74     55.92 o 
  -3   2   7     4216.10     4416.97    115.56 o 
  -2   2   7      352.71      288.88     43.07 o 
  -1   2   7      106.38       30.02     52.04 o 
  -7   3   7      240.41      202.14     23.37 o 
  -6   3   7      147.19      129.07     18.86 o 
  -5   3   7      657.65      689.68     42.19 o 
  -4   3   7     1000.51      994.10     66.06 o 
  -3   3   7      613.00      582.76     45.70 o 
  -7   4   7     1309.45     1432.88     74.94 o 
  -6   4   7     7316.07     7837.01    255.40 o 
  -5   4   7      514.37      446.90     80.30 o 
  -4   4   7      426.05      420.29     55.91 o 
  -7   5   7        7.92       25.84     31.06 o 
  -6   5   7        0.06        0.05     45.58 o 
  -6  -7   8      108.02       82.78     41.20 o 
  -5  -7   8     2374.34     2550.11    122.90 o 
  -4  -7   8      656.54      643.58     92.14 o 
  -3  -7   8     3649.89     3871.65    106.93 o 
  -2  -7   8      602.90      572.20     20.35 o 
  -1  -7   8        9.34       -3.20     13.72 o 
   0  -7   8     1450.35     1444.08     39.14 o 
   1  -7   8     7500.52     7740.78    136.25 o 
   2  -7   8        8.09       10.81      5.02 o 
   3  -7   8        8.39        0.79      8.95 o 
   4  -7   8        1.92      -20.85     28.85 o 
  -7  -6   8      258.05      191.88     46.95 o 
  -6  -6   8        8.23      -14.78     31.71 o 
  -5  -6   8      181.90      190.74     31.54 o 
  -4  -6   8     2320.92     2487.31     69.19 o 
  -3  -6   8     1071.36     1118.55     30.02 o 
  -2  -6   8        8.74        9.41      6.54 o 
  -1  -6   8      619.36      591.97     20.37 o 
   0  -6   8     3880.34     4030.34     81.53 o 
   1  -6   8       82.72       81.72     10.59 o 
   2  -6   8      101.62       79.08     27.60 o 
   3  -6   8     1576.11     1565.27     83.75 o 
   4  -6   8       74.49       64.04     58.03 o 
  -7  -5   8      391.92      331.06     44.99 o 
  -6  -5   8        3.83       21.18     47.02 o 
  -5  -5   8     1526.62     1558.65     60.77 o 
  -4  -5   8       11.06       24.93     14.99 o 
  -3  -5   8       69.23       74.29     10.18 o 
  -2  -5   8     7054.75     7147.37    115.43 o 
  -1  -5   8      972.63      918.25     25.36 o 
   0  -5   8      225.93      247.05     13.68 o 
   1  -5   8     2463.29     2498.40     57.46 o 
   2  -5   8        0.52        7.66     14.22 o 
   3  -5   8     1210.79     1140.35     83.61 o 
  -8  -4   8       49.03      113.94     43.75 o 
  -7  -4   8     4093.37     4222.23    158.28 o 
  -6  -4   8       80.93       72.93     19.81 o 
  -5  -4   8      251.01      247.95     21.74 o 
  -4  -4   8     7521.47     8003.61    166.41 o 
  -3  -4   8      505.47      494.80     21.35 o 
  -2  -4   8      194.97      185.26     16.13 o 
  -1  -4   8      951.66      949.50     56.19 o 
   0  -4   8      814.19      906.87     27.48 o 
   1  -4   8      463.92      424.10     22.49 o 
   2  -4   8      309.21      263.98     39.09 o 
   3  -4   8        5.06      -11.21     42.16 o 
  -8  -3   8      140.37      125.86     28.41 o 
  -7  -3   8      417.50      377.12     66.69 o 
  -6  -3   8       19.77       28.36      9.05 o 
  -5  -3   8     4315.09     4613.56     75.65 o 
  -4  -3   8       15.32       23.37     12.23 o 
  -3  -3   8      859.29      820.80     24.06 o 
  -2  -3   8      551.51      539.66     20.74 o 
  -1  -3   8     2402.21     2388.74     68.45 o 
   0  -3   8       85.00       73.29     14.96 o 
   1  -3   8     2937.96     3056.74    301.03 o 
   2  -3   8      281.88      480.60    106.13 o 
  -8  -2   8       92.72      106.64     25.27 o 
  -7  -2   8       41.72       36.81      9.30 o 
  -6  -2   8      634.58      620.02     22.21 o 
  -5  -2   8       16.53       28.61     10.55 o 
  -4  -2   8     4190.37     4186.64     89.34 o 
  -3  -2   8     1805.48     1801.05     52.58 o 
  -2  -2   8     1608.91     1540.17     38.11 o 
  -1  -2   8     4003.70     4279.55     90.98 o 
   0  -2   8        2.32       15.55     18.25 o 
   1  -2   8      144.45      105.38     31.25 o 
  -8  -1   8      698.55      673.41     28.03 o 
  -7  -1   8        1.23        1.11      9.93 o 
  -6  -1   8     8332.46     8802.67    131.24 o 
  -5  -1   8      333.26      343.85     14.73 o 
  -4  -1   8     1035.59     1070.71     28.45 o 
  -3  -1   8      479.52      466.84     18.65 o 
  -2  -1   8      123.32      120.81     19.36 o 
  -1  -1   8       27.69       47.57     20.83 o 
   0  -1   8       55.29       74.10     27.14 o 
  -8   0   8     1024.84     1013.00     39.61 o 
  -7   0   8      199.00      213.87     17.10 o 
  -6   0   8     2248.29     2244.71     46.06 o 
  -5   0   8      683.45      684.31     21.93 o 
  -4   0   8      744.47      695.16     29.21 o 
  -3   0   8      738.98      754.99     45.75 o 
  -2   0   8       22.63       20.37     26.02 o 
  -1   0   8       77.37       50.70     29.26 o 
  -8   1   8      526.86      491.38     24.28 o 
  -7   1   8       81.09       72.19     11.99 o 
  -6   1   8      162.50      131.26     11.20 o 
  -5   1   8     2452.11     2519.90     82.92 o 
  -4   1   8      742.96      737.68     50.09 o 
  -3   1   8      306.82      299.65     32.91 o 
  -2   1   8      710.79      721.21     55.53 o 
  -8   2   8      576.41      584.80     38.51 o 
  -7   2   8     1574.25     1612.15     76.22 o 
  -6   2   8      920.65      966.83     50.93 o 
  -5   2   8      421.08      386.11     43.78 o 
  -4   2   8      366.73      322.89     43.08 o 
  -3   2   8     1467.20     1496.30    115.35 o 
  -8   3   8     3928.83     4071.04    150.31 o 
  -7   3   8      366.92      297.31     37.10 o 
  -6   3   8      557.83      514.34     46.26 o 
  -5   3   8      105.69       72.64     37.91 o 
  -4   3   8      461.16      570.10    115.20 o 
  -8   4   8        6.42       32.04     33.78 o 
  -7   4   8      408.86      388.95     52.04 o 
  -6   4   8       25.42       71.37     55.02 o 
  -5  -8   9     3684.49     3751.22    172.10 o 
  -4  -8   9       28.90       -0.19     35.84 o 
  -3  -8   9       26.11       30.88     24.44 o 
  -2  -8   9        5.16       13.07     16.30 o 
  -1  -8   9     1826.18     1871.03     51.17 o 
   0  -8   9      252.94      247.10     24.49 o 
   1  -8   9     1852.05     1956.22     71.81 o 
   2  -8   9       97.70      109.15     18.88 o 
   3  -8   9     2279.10     2291.81    121.63 o 
  -6  -7   9      489.38      474.21     56.93 o 
  -5  -7   9       86.20      124.72     37.01 o 
  -4  -7   9     3338.99     3503.29    104.24 o 
  -3  -7   9     1128.60     1173.30     76.54 o 
  -2  -7   9     2851.74     3044.04     67.72 o 
  -1  -7   9     2095.34     2175.00     50.07 o 
   0  -7   9       16.70       18.34     10.86 o 
   1  -7   9     2123.51     2214.27     78.65 o 
   2  -7   9      585.05      562.32     61.18 o 
   3  -7   9        2.03       15.30     36.48 o 
  -7  -6   9      806.90      867.34    111.78 o 
  -6  -6   9      982.79     1194.38     79.09 o 
  -5  -6   9      156.69      192.03     36.27 o 
  -4  -6   9     3757.08     3989.83    115.46 o 
  -3  -6   9       38.36       51.19     10.22 o 
  -2  -6   9      212.85      213.32     15.88 o 
  -1  -6   9       52.73       60.77     13.65 o 
   0  -6   9      383.49      345.09     19.33 o 
   1  -6   9      626.69      600.55     41.81 o 
   2  -6   9     1850.38     1846.51     81.99 o 
  -8  -5   9      147.22      127.73     68.50 o 
  -7  -5   9      948.21     1114.02     70.55 o 
  -6  -5   9     1507.91     1728.40     95.00 o 
  -5  -5   9     1041.21      976.69     40.29 o 
  -4  -5   9     2142.61     2222.32     48.58 o 
  -3  -5   9      492.35      541.86     20.64 o 
  -2  -5   9       74.26       60.70     11.60 o 
  -1  -5   9       81.67       81.16     11.93 o 
   0  -5   9     1242.65     1216.86     38.10 o 
   1  -5   9     1302.37     1199.34     65.07 o 
   2  -5   9        7.32        1.53     33.86 o 
  -8  -4   9       29.98       65.46     38.25 o 
  -7  -4   9       79.36       53.22     25.00 o 
  -6  -4   9       26.26       15.34     17.13 o 
  -5  -4   9     1623.87     1690.27     44.26 o 
  -4  -4   9     1171.02     1306.26     36.41 o 
  -3  -4   9        7.50       36.84     11.67 o 
  -2  -4   9       40.25       20.52     11.61 o 
  -1  -4   9     6047.97     6154.38    123.90 o 
   0  -4   9        0.23      -12.00     16.39 o 
   1  -4   9      442.31      493.87     54.54 o 
  -9  -3   9      192.36      269.89     46.04 o 
  -8  -3   9       71.58      106.05     32.19 o 
  -7  -3   9       48.03       30.03     12.73 o 
  -6  -3   9     5082.09     5342.51    100.00 o 
  -5  -3   9        0.61       -3.59     10.29 o 
  -4  -3   9      210.51      168.57     19.06 o 
  -3  -3   9     1891.50     1879.49     57.46 o 
  -2  -3   9      327.64      273.63     19.47 o 
  -1  -3   9       20.77       -8.21     18.91 o 
   0  -3   9      240.77      134.94     29.14 o 
   1  -3   9      503.65      514.97    128.24 o 
  -9  -2   9        3.97       41.71     27.15 o 
  -8  -2   9     4654.15     4948.20    107.78 o 
  -7  -2   9      717.10      701.02     36.64 o 
  -6  -2   9     1762.40     1691.52     46.74 o 
  -5  -2   9      175.58      153.99     13.13 o 
  -4  -2   9      461.75      417.09     23.09 o 
  -3  -2   9      641.48      590.26     24.41 o 
  -2  -2   9     3051.01     3110.35     78.78 o 
  -1  -2   9        5.00        5.87     21.74 o 
   0  -2   9      806.39      859.30     71.11 o 
  -9  -1   9       21.39       35.72     16.17 o 
  -8  -1   9       47.08       26.81     16.49 o 
  -7  -1   9      560.49      558.64     31.00 o 
  -6  -1   9     1528.08     1551.31     43.06 o 
  -5  -1   9     2193.78     2160.18     57.56 o 
  -4  -1   9        6.82       20.36     13.57 o 
  -3  -1   9     1771.86     1771.44     65.21 o 
  -2  -1   9     1019.66      963.72     73.30 o 
  -1  -1   9      669.86      653.36     57.96 o 
  -9   0   9      968.13     1050.94     54.78 o 
  -8   0   9      265.76      258.29     20.38 o 
  -7   0   9      137.01      152.12     13.41 o 
  -6   0   9      489.04      472.22     21.18 o 
  -5   0   9     1797.02     1879.75     49.69 o 
  -4   0   9     1723.86     1715.68     86.30 o 
  -3   0   9      213.20      184.50     34.13 o 
  -2   0   9     1243.43     1350.75    156.88 o 
  -9   1   9     1579.07     1697.05     63.43 o 
  -8   1   9       11.03        6.45     12.72 o 
  -7   1   9     1723.00     1795.93     49.17 o 
  -6   1   9       99.29      103.65     18.18 o 
  -5   1   9      316.99      314.46     56.65 o 
  -4   1   9      532.41      481.94     49.37 o 
  -3   1   9      203.98      104.64     37.83 o 
  -9   2   9       96.28       71.81     29.73 o 
  -8   2   9     1012.41     1083.37     90.05 o 
  -7   2   9     1504.19     1398.56     76.90 o 
  -6   2   9      140.20      152.68     32.25 o 
  -5   2   9       56.60       39.67     31.42 o 
  -9   3   9      405.33      407.19     64.11 o 
  -8   3   9        6.04       31.66     32.04 o 
  -7   3   9       43.32       46.27     32.83 o 
  -3  -9  10      182.17      191.80     80.30 o 
  -2  -9  10      594.39      379.65     54.79 o 
  -1  -9  10     2439.44     2463.82     92.31 o 
   0  -9  10      794.39      875.64     54.04 o 
   1  -9  10      152.12       91.38     30.84 o 
   2  -9  10      132.20      167.47     48.50 o 
  -5  -8  10      333.45      278.01     64.96 o 
  -4  -8  10       88.43       50.39     35.94 o 
  -3  -8  10      705.25      680.16     85.16 o 
  -2  -8  10      692.02      639.37     49.98 o 
  -1  -8  10      378.81      323.28     23.11 o 
   0  -8  10       76.10       85.47     18.66 o 
   1  -8  10        6.02      -19.01     26.47 o 
   2  -8  10     1031.48      969.04     98.56 o 
  -6  -7  10       40.56       89.07     46.12 o 
  -5  -7  10      145.31       71.39     40.72 o 
  -4  -7  10       24.38       27.41     28.42 o 
  -3  -7  10      413.86      374.64     41.09 o 
  -2  -7  10     1964.15     1954.73     54.32 o 
  -1  -7  10      161.20      134.26     22.83 o 
   0  -7  10     1059.06      986.51     42.24 o 
   1  -7  10     2399.06     2434.10    101.92 o 
  -7  -6  10      533.98      532.92     59.60 o 
  -6  -6  10     2791.57     2890.78    138.83 o 
  -5  -6  10      793.96      758.34     43.78 o 
  -4  -6  10      344.19      389.40     22.72 o 
  -3  -6  10      130.70      142.67     16.03 o 
  -2  -6  10     1903.93     1860.49     49.93 o 
  -1  -6  10     1224.03     1163.97     43.50 o 
   0  -6  10       28.21       50.81     16.25 o 
   1  -6  10        2.31        1.20     27.28 o 
  -8  -5  10      125.87      142.33     79.31 o 
  -7  -5  10      604.45      625.55     60.16 o 
  -6  -5  10      387.49      456.03     59.50 o 
  -5  -5  10      890.89      888.78     56.25 o 
  -4  -5  10      731.86      719.52     31.10 o 
  -3  -5  10     2512.71     2595.01     78.23 o 
  -2  -5  10      574.81      573.04     27.39 o 
  -1  -5  10      165.29      154.99     20.65 o 
   0  -5  10      181.49      141.12     25.60 o 
  -8  -4  10     1413.30     1448.65     93.85 o 
  -7  -4  10     1293.56     1331.23    109.92 o 
  -6  -4  10       20.39       27.53     11.58 o 
  -5  -4  10      680.31      650.37     27.35 o 
  -4  -4  10     1296.13     1237.00     37.66 o 
  -3  -4  10      873.71      941.41     40.50 o 
  -2  -4  10      633.69      628.72     35.60 o 
  -1  -4  10      237.43      198.80     44.05 o 
   0  -4  10      711.01      579.36     72.28 o 
  -9  -3  10      279.82      216.23     43.60 o 
  -8  -3  10     3055.34     3272.38    131.04 o 
  -7  -3  10      459.75      440.81     34.46 o 
  -6  -3  10       10.97       10.87     14.64 o 
  -5  -3  10       49.46       33.85     13.18 o 
  -4  -3  10     5268.79     5258.95    115.63 o 
  -3  -3  10       18.21       28.34     15.08 o 
  -2  -3  10       94.44       67.11     24.52 o 
  -1  -3  10       86.83       63.16     26.82 o 
 -10  -2  10      445.30      393.31     72.08 o 
  -9  -2  10      727.54      670.80     79.21 o 
  -8  -2  10       10.22       16.92     24.86 o 
  -7  -2  10       54.29       55.69     16.80 o 
  -6  -2  10     1125.07     1111.96     33.40 o 
  -5  -2  10     3718.56     3764.98     84.31 o 
  -4  -2  10      295.32      290.20     25.90 o 
  -3  -2  10      516.81      423.34     47.15 o 
  -2  -2  10      848.24      747.56     51.42 o 
 -10  -1  10      894.27      872.17     71.41 o 
  -9  -1  10      782.10      932.07     80.04 o 
  -8  -1  10       99.46       91.11     21.23 o 
  -7  -1  10     5091.19     5285.33    118.08 o 
  -6  -1  10      523.77      514.67     24.29 o 
  -5  -1  10       47.65       36.33     14.71 o 
  -4  -1  10      690.50      618.52     42.91 o 
  -3  -1  10        3.75      -23.63     28.36 o 
 -10   0  10       15.90        3.52     33.60 o 
  -9   0  10     1738.39     1849.70     87.18 o 
  -8   0  10      684.83      630.13     42.94 o 
  -7   0  10      259.09      303.16     38.04 o 
  -6   0  10     1605.59     1780.82    100.56 o 
  -5   0  10        1.68        3.68     20.91 o 
  -4   0  10      913.59      820.65     67.93 o 
 -10   1  10       95.74       67.24     35.10 o 
  -9   1  10      339.61      309.70     39.84 o 
  -8   1  10     1162.46     1140.88     71.16 o 
  -7   1  10      898.46      862.68     65.48 o 
  -6   1  10      298.16      298.12     45.65 o 
 -10   2  10        2.45      -15.18     37.70 o 
  -9   2  10     2690.54     2588.23    137.91 o 
  -8   2  10      374.05      325.69     73.46 o 
  -3  -9  11      543.56      429.25     51.65 o 
  -2  -9  11       13.78       40.34     34.03 o 
  -1  -9  11      110.51      102.57     30.45 o 
   0  -9  11     1500.09     1472.45    123.82 o 
  -4  -8  11     2041.94     2064.11    110.53 o 
  -3  -8  11       27.07       14.85     31.69 o 
  -2  -8  11       39.45       34.79     23.09 o 
  -1  -8  11     1255.59     1251.02     57.84 o 
   0  -8  11     2914.60     2837.07    194.82 o 
  -5  -7  11     3463.21     3693.60    166.14 o 
  -4  -7  11      110.29       65.65     53.21 o 
  -3  -7  11      982.35      947.35     47.91 o 
  -2  -7  11      721.24      685.49     59.34 o 
  -1  -7  11     1750.62     1538.30     93.09 o 
   0  -7  11       36.45       24.54     24.96 o 
  -6  -6  11     2009.30     1876.96    140.93 o 
  -5  -6  11      110.43       79.86     28.89 o 
  -4  -6  11      293.91      326.68     31.96 o 
  -3  -6  11      123.35       73.69     31.88 o 
  -2  -6  11      680.57      642.71     33.68 o 
  -1  -6  11     1691.82     1713.70    187.05 o 
  -7  -5  11       19.02       -3.51     56.24 o 
  -6  -5  11      836.43      791.08     52.25 o 
  -5  -5  11      201.83      202.34     21.42 o 
  -4  -5  11      369.78      370.28     47.85 o 
  -3  -5  11        6.32        1.55     16.08 o 
  -2  -5  11      798.98      731.94     61.14 o 
  -1  -5  11      355.10      291.33     49.35 o 
  -8  -4  11      217.96      255.49     53.61 o 
  -7  -4  11     1134.64     1272.21     83.00 o 
  -6  -4  11      635.72      637.09     39.14 o 
  -5  -4  11     1070.02     1039.21     42.81 o 
  -4  -4  11     1225.97     1151.15     50.95 o 
  -3  -4  11      824.66      719.63     78.36 o 
  -2  -4  11     2167.56     2204.16     94.27 o 
  -9  -3  11     1428.00     1498.20     98.61 o 
  -8  -3  11     1232.51     1295.23     92.48 o 
  -7  -3  11     1306.28     1280.12     57.16 o 
  -6  -3  11      743.55      716.71     31.50 o 
  -5  -3  11        1.98       18.35     17.27 o 
  -4  -3  11      151.41      101.19     25.43 o 
  -3  -3  11      257.13      237.27     33.41 o 
  -9  -2  11      613.01      533.15     60.63 o 
  -8  -2  11        0.66        1.98     26.57 o 
  -7  -2  11       29.62       17.71     17.72 o 
  -6  -2  11       10.08       -1.78     21.27 o 
  -5  -2  11      309.25      261.64     35.93 o 
  -4  -2  11      346.12      351.82     49.44 o 
  -9  -1  11      756.73      795.26     90.80 o 
  -8  -1  11     1121.28     1178.60     91.55 o 
  -7  -1  11      772.77      614.80     74.40 o 
  -6  -1  11       89.30       48.60     34.65 o 
  -5  -1  11     1713.36     1458.29     89.44 o 
  -9   0  11      987.15     1075.61    146.49 o 
  -8   0  11       13.50       14.01     43.60 o 
  -7   0  11      102.95       78.29     41.10 o 
  -4  -7  12     1395.42     1330.46     86.19 o 
  -3  -7  12       72.39       45.24     26.61 o 
  -5  -6  12      165.30      180.49     38.65 o 
  -4  -6  12      632.87      602.53     82.01 o 
  -3  -6  12      142.12      136.67     28.88 o 
  -6  -5  12     2779.22     2845.16    160.24 o 
  -5  -5  12       25.66       -0.71     21.04 o 
  -4  -5  12      763.30      908.68     65.48 o 
  -7  -4  12     1325.99     1342.57     77.51 o 
  -6  -4  12     1068.01     1007.51     81.81 o 
  -5  -4  12       44.59       35.01     26.10 o 
  -7  -3  12      461.73      387.28     45.82 o 
  -6  -3  12      596.00      496.31     44.01 o 
                                                 
